# Supplementary material for: Unveiling the Chemical Composition, Enantiomeric Profile, Antibacterial, Anticholinesterase and Antioxidant Activity of the Essential Oil of Aloysia triphylla Royle
Source: Molecules. 2025 Jul 3;30(13):2849. doi: 10.3390/molecules30132849 (PMC12251356; doi:10.3390/molecules30132849)
Supplement: Supplementary file 1 [file molecules-30-02849-s001.zip]

Archive with 1 entries (1 files):
- suplementary material Aloysia triphylla (1).pdf
